# Supplementary material for: Patients with Primary Central Nervous System Lymphoma Not Eligible for Clinical Trials: Prognostic Factors, Treatment and Outcome
Source: Cancers (Basel). 2021 Jun 11;13(12):2934. doi: 10.3390/cancers13122934 (PMC8230869; doi:10.3390/cancers13122934)
Supplement: Supplementary file 1 [file cancers-13-02934-s001.zip]

Archive with 1 entries (1 files):
- cancers-1266139-supplementary.pdf
